# Supplementary material for: Multidrug-Resistant Staphylococcus aureus Colonizing Pigs and Farm Workers in Rio de Janeiro State, Brazil: Potential Interspecies Transmission of Livestock-Associated MRSA (LA-MRSA) ST398
Source: Antibiotics (Basel). 2024 Aug 14;13(8):767. doi: 10.3390/antibiotics13080767 (PMC11350785; doi:10.3390/antibiotics13080767)
Supplement: Supplementary file 1 [file antibiotics-13-00767-s001.zip]

Archive with 1 entries (1 files):
- antibiotics-3071808-supplementary.pdf
